# Supplementary material for: The genus Cahara Ghauri, 1978 of China (Hemiptera, Heteroptera, Pentatomidae, Halyini) with descriptions of two new species
Source: Zookeys. 2013 Jul 30;(319):37–50. doi: 10.3897/zookeys.319.4275 (PMC3764513; doi:10.3897/zookeys.319.4275)
Supplement: XML Treatment for Cahara [file zookeys.319.4275-treatment1.xml]

<!DOCTYPE tp:taxon-treatment
  PUBLIC "-//TaxonX//DTD Taxonomic Treatment Publishing DTD v0 20100105//EN" "tax-treatment-NSO.dtd">
<tp:taxon-treatment xmlns:tp="http://www.plazi.org/taxpub"><tp:treatment-meta><mixed-citation publication-type="journal"><person-group><name><surname>Fan</surname><given-names>Zhong-hua</given-names></name><name><surname>Liu</surname><given-names>Guo-qing</given-names></name></person-group><article-title>The genus <italic>Cahara</italic> Ghauri, 1978 of China (Hemiptera, Heteroptera, Pentatomidae, Halyini) with descriptions of two new species</article-title><source>Zookeys</source><day>30</day><month>7</month><year>2013</year><volume>2013</volume><issue>319</issue><fpage>37</fpage><lpage>50</lpage><pub-id pub-id-type="doi">10.3897/zookeys.319.4275</pub-id></mixed-citation></tp:treatment-meta><tp:nomenclature><tp:taxon-name>
                        <tp:taxon-name-part taxon-name-part-type="genus">Cahara</tp:taxon-name-part>
                        <object-id xmlns:xlink="http://www.w3.org/1999/xlink" xlink:type="simple">http://species-id.net/wiki/Cahara</object-id>
                    </tp:taxon-name><tp:taxon-authority>Ghauri, 1978</tp:taxon-authority><tp:nomenclature-citation-list><tp:nomenclature-citation><tp:taxon-name>Cahara</tp:taxon-name><comment><xref ref-type="bibr" rid="B6">Ghauri 1978</xref>: 163; <xref ref-type="bibr" rid="B11">Rider 2006</xref>: 305; <xref ref-type="bibr" rid="B15">Xu and Zheng 1993</xref>: 18; <xref ref-type="bibr" rid="B9">Memon 2002</xref>: 117; <xref ref-type="bibr" rid="B10">Memon et al. 2011</xref>: 1049.</comment></tp:nomenclature-citation></tp:nomenclature-citation-list></tp:nomenclature><tp:treatment-sec sec-type="Type species"><title>Type species.</title><p><italic><tp:taxon-name>Dalpada brevivitta</tp:taxon-name></italic> Walker, 1867 by original designation.</p></tp:treatment-sec><tp:treatment-sec sec-type="Key to Chinese species of Cahara"><title>Key to Chinese species of <italic><tp:taxon-name>Cahara</tp:taxon-name></italic></title><table-wrap content-type="key" position="anchor" orientation="portrait"><table><tbody><tr><td rowspan="1" colspan="1">1</td><td rowspan="1" colspan="1">Lateral margin of each mandibular plate with an angular process before eye (<xref ref-type="fig" rid="F1">Figs 3a–b</xref>); ventral margin of male pygophore with two mesial processes originating from one stem (<xref ref-type="fig" rid="F6">Fig. 29</xref>)</td><td rowspan="1" colspan="1"><italic><tp:taxon-name>Cahara tibetana</tp:taxon-name></italic> Zheng &amp; Liu, 1986</td></tr><tr><td rowspan="1" colspan="1"><!--PageBreak-->–</td><td rowspan="1" colspan="1">Lateral margin of each mandibular plate without any angular process before eye (<xref ref-type="fig" rid="F1">Figs 1a–b, 2a–c</xref>); ventral margin of male pygophore without above processes</td><td rowspan="1" colspan="1">2</td></tr><tr><td rowspan="1" colspan="1">2</td><td rowspan="1" colspan="1">Apex of clypeus broad, mandibular plates not convergent at the apex (<xref ref-type="fig" rid="F1">Figs 2a–c</xref>); humeral angles distinctly elevated (<xref ref-type="fig" rid="F2">Fig. 5</xref>); rostrum passing beyond the middle of the 4<sup>th</sup> sternum; ventral margin of male pygophore without process (<xref ref-type="fig" rid="F5">Fig. 21</xref>)</td><td rowspan="1" colspan="1"><italic><tp:taxon-name>Cahara nodula</tp:taxon-name></italic> sp. n.</td></tr><tr><td rowspan="1" colspan="1">–</td><td rowspan="1" colspan="1">Apex of clypeus narrow, mandibular plates convergent at the apex (<xref ref-type="fig" rid="F1">Figs 1a–b</xref>); humeral angles not elevated (<xref ref-type="fig" rid="F2">Fig. 4</xref>); rostrum reaching the middle of 3<sup>rd</sup> sternum; ventral margin of male pygophore with two lateral separated processes (<xref ref-type="fig" rid="F4">Fig. 13</xref>)</td><td rowspan="1" colspan="1"><italic><tp:taxon-name>Cahara incisura</tp:taxon-name></italic> sp. n.</td></tr></tbody></table></table-wrap></tp:treatment-sec><tp:treatment-sec><!--Section generated to contain objects referenced in tp:taxon-treatment.--><fig id="F1" position="float" orientation="portrait"><label>Figures 1–3.</label><caption><p>Heads in dorsal view. <bold>1a–b</bold>. <italic><tp:taxon-name>Cahara incisura</tp:taxon-name></italic> sp. n. (<bold>a</bold> holotype, <bold>b</bold> paratype). <bold>2a–c</bold> <italic><tp:taxon-name>Cahara nodula</tp:taxon-name></italic> sp. n.(<bold>a</bold> holotype, <bold>b</bold> paratype, <bold>c</bold> paratype) <bold>3a–b</bold> <italic><tp:taxon-name>Cahara tibetana</tp:taxon-name></italic> (<bold>a</bold> holotype, <bold>b</bold> allotype). (a.l. apical lobe of mandibular plate, l.l. lateral lobe of mandibular plate).</p></caption><graphic xmlns:xlink="http://www.w3.org/1999/xlink" xlink:href="ZooKeys-319-037-g001.jpg" position="float" orientation="portrait" xlink:type="simple"/></fig><fig id="F6" position="float" orientation="portrait"><label>Figures 29–36.</label><caption><p><italic><tp:taxon-name>Cahara tibetana</tp:taxon-name></italic> Zheng &amp; Liu. <bold>29–31</bold> Pygophore (<bold>29</bold> ventral view, <bold>30</bold> dorsal view, <bold>31</bold> caudal view) <bold>32–33</bold> Paramere (<bold>32</bold> lateral view, <bold>33</bold> caudal view) <bold>34–35</bold> Aedeagus (<bold>34</bold> ventral view, <bold>35</bold> lateral view) <bold>36</bold> Female genitalia.</p></caption><graphic xmlns:xlink="http://www.w3.org/1999/xlink" xlink:href="ZooKeys-319-037-g006.jpg" position="float" orientation="portrait" xlink:type="simple"/></fig><fig id="F2" position="float" orientation="portrait"><label>Figures 4–6.</label><caption><p>Right humeral angles in cephalic view. <bold>4</bold> <italic><tp:taxon-name>Cahara incisura</tp:taxon-name></italic> sp. n. <bold>5</bold> <italic><tp:taxon-name>Cahara nodula</tp:taxon-name></italic> sp. n. <bold>6</bold> <italic><tp:taxon-name>Cahara tibetana</tp:taxon-name></italic>.</p></caption><graphic xmlns:xlink="http://www.w3.org/1999/xlink" xlink:href="ZooKeys-319-037-g002.jpg" position="float" orientation="portrait" xlink:type="simple"/></fig><fig id="F5" position="float" orientation="portrait"><label>Figures 21–28.</label><caption><p><italic><tp:taxon-name>Cahara nodula</tp:taxon-name></italic> sp. n. <bold>21–23</bold> Pygophore (<bold>21</bold> ventral view, <bold>22</bold> dorsal view, <bold>23</bold> caudal view) <bold>24–25</bold> Paramere (<bold>24</bold> lateral view, <bold>25</bold> caudal view) <bold>26–27</bold> Aedeagus (<bold>26</bold> ventral view, <bold>27</bold> lateral view). <bold>28</bold> Female genitalia.</p></caption><graphic xmlns:xlink="http://www.w3.org/1999/xlink" xlink:href="ZooKeys-319-037-g005.jpg" position="float" orientation="portrait" xlink:type="simple"/></fig><fig id="F4" position="float" orientation="portrait"><label>Figures 13–20.</label><caption><p><italic><tp:taxon-name>Cahara incisura</tp:taxon-name></italic> sp. n. <bold>13–15</bold> Pygophore (<bold>13</bold> ventral view, <bold>14</bold> dorsal view, <bold>15</bold> caudal view) <bold>16–17</bold> Paramere (<bold>16</bold> lateral view, <bold>17</bold> caudal view) <bold>18–19</bold> Aedeagus (<bold>18</bold> lateral view, <bold>19</bold> ventral view) <bold>20</bold> Female genitalia. (bl. blade, b.pl. basal plate, b.pr. basal process, cap.p. capitate process, c.l. conjunctival lobe, d.c.p. dorsal conjunctival process, f.p. fingerlike process, go.I gonocoxite I, go.II gonocoxite II, l.p. left paramere, m.p.p. median penial plate, pa.VIII paratergite VIII, pa.IX paratergite IX, p.t. phallotheca, s.a. suspensory apodeme, s.p. setal patch, st. stem, v. vesica, v.c.p. ventral conjunctival process)</p></caption><graphic xmlns:xlink="http://www.w3.org/1999/xlink" xlink:href="ZooKeys-319-037-g004.jpg" position="float" orientation="portrait" xlink:type="simple"/></fig></tp:treatment-sec><ref-list><ref id="B6"><mixed-citation xmlns:xlink="http://www.w3.org/1999/xlink" xlink:type="simple"><person-group><name name-style="western"><surname>Ghauri</surname><given-names>MSK</given-names></name></person-group> (<year>1978</year>) <article-title><italic>Cahara</italic> – a new genus of Halyini (Heteroptera, Pentatomidae, Pentatominae) with new species on fruit and forest trees in the Sub-Himalayan region.</article-title><source>Journal of Natural History</source><volume>12</volume> (<issue>2</issue>): <fpage>163</fpage>-<lpage>176</lpage>. doi: <ext-link ext-link-type="uri" xlink:href="http://dx.doi.org/10.1080/00222937800770051" xlink:type="simple">10.1080/00222937800770051</ext-link></mixed-citation></ref><ref id="B11"><mixed-citation xmlns:xlink="http://www.w3.org/1999/xlink" xlink:type="simple"><person-group><name name-style="western"><surname>Rider</surname><given-names>DA</given-names></name></person-group> (<year>2006</year>) <article-title>Family Pentatomidae.</article-title> In: <person-group><name name-style="western"><surname>Aukema</surname><given-names>B</given-names></name><name name-style="western"><surname>Rieger</surname><given-names>C</given-names></name></person-group> (<role>Eds</role>). <issue-title>Catalogue of the Heteroptera of the Palaearctic Region, Vol. 5.</issue-title><source>The Netherlands Entomological Society, Amsterdam</source>: <fpage>233</fpage>-<lpage>402</lpage>.</mixed-citation></ref><ref id="B15"><mixed-citation xmlns:xlink="http://www.w3.org/1999/xlink" xlink:type="simple"><person-group><name name-style="western"><surname>Xu</surname><given-names>ZQ</given-names></name><name name-style="western"><surname>Zheng</surname><given-names>LY</given-names></name></person-group> (<year>1993</year>) <article-title>A phylogenetic study of the <italic>Dalpada</italic>-group (Hemiptera: Pentatomidae).</article-title><source>Entomotaxonomia</source><volume>15</volume> (<issue>1</issue>): <fpage>17</fpage>–<lpage>28</lpage>. <ext-link ext-link-type="uri" xlink:href="http://lib.cqvip.com/qk/96329X/199301/1111530.html" xlink:type="simple">http://lib.cqvip.com/qk/96329X/199301/1111530.html</ext-link></mixed-citation></ref><ref id="B9"><mixed-citation xmlns:xlink="http://www.w3.org/1999/xlink" xlink:type="simple"><person-group><name name-style="western"><surname>Memon</surname><given-names>N</given-names></name></person-group> (<year>2002</year>) <source>A revision of the berry bugs (Heteroptera: Pentatomoidea: Halyini) of Indo-Pakistan subcontinent with special reference to cladistic analysis of halyine genera. PhD thesis, Karachi, Pakistan: University of Karachi. <ext-link ext-link-type="uri" xlink:href="http://eprints.hec.gov.pk/291/1/34.htm" xlink:type="simple">http://eprints.hec.gov.pk/291/1/34.htm</ext-link></source></mixed-citation></ref><ref id="B10"><mixed-citation xmlns:xlink="http://www.w3.org/1999/xlink" xlink:type="simple"><person-group><name name-style="western"><surname>Memon</surname><given-names>N</given-names></name><name name-style="western"><surname>Gilbert</surname><given-names>F</given-names></name><name name-style="western"><surname>Ahmad</surname><given-names>I</given-names></name></person-group> (<year>2011</year>) <article-title>Phylogeny of the South Asian Halyine Stink Bugs (Hemiptera: Pentatomidae: Halyini) Based on Morphological Characters.</article-title><source>Annals of the Entomological Society of America</source><volume>104</volume> (<issue>6</issue>): <fpage>1149</fpage>–<lpage>1169</lpage>. <ext-link ext-link-type="uri" xlink:href="http://ecology.nottingham.ac.uk/~plzfg/pdf%20files/2011%20Memon_et_al.pdf" xlink:type="simple">http://ecology.nottingham.ac.uk/~plzfg/pdf%20files/2011%20Memon_et_al.pdf</ext-link> doi: <ext-link ext-link-type="uri" xlink:href="http://dx.doi.org/10.1603/AN10109" xlink:type="simple">10.1603/AN10109</ext-link></mixed-citation></ref></ref-list></tp:taxon-treatment>
