# Supplementary material for: The genus Cahara Ghauri, 1978 of China (Hemiptera, Heteroptera, Pentatomidae, Halyini) with descriptions of two new species
Source: Zookeys. 2013 Jul 30;(319):37–50. doi: 10.3897/zookeys.319.4275 (PMC3764513; doi:10.3897/zookeys.319.4275)
Supplement: XML Treatment for Cahara incisura [file zookeys.319.4275-treatment2.xml]

<!DOCTYPE tp:taxon-treatment
  PUBLIC "-//TaxonX//DTD Taxonomic Treatment Publishing DTD v0 20100105//EN" "tax-treatment-NSO.dtd">
<tp:taxon-treatment xmlns:tp="http://www.plazi.org/taxpub"><tp:treatment-meta><mixed-citation publication-type="journal"><person-group><name><surname>Fan</surname><given-names>Zhong-hua</given-names></name><name><surname>Liu</surname><given-names>Guo-qing</given-names></name></person-group><article-title>The genus <italic>Cahara</italic> Ghauri, 1978 of China (Hemiptera, Heteroptera, Pentatomidae, Halyini) with descriptions of two new species</article-title><source>Zookeys</source><day>30</day><month>7</month><year>2013</year><volume>2013</volume><issue>319</issue><fpage>37</fpage><lpage>50</lpage><pub-id pub-id-type="doi">10.3897/zookeys.319.4275</pub-id></mixed-citation></tp:treatment-meta><tp:nomenclature><tp:taxon-name>
                        <tp:taxon-name-part taxon-name-part-type="genus">Cahara</tp:taxon-name-part>
                        <tp:taxon-name-part taxon-name-part-type="species">incisura</tp:taxon-name-part>
                        <object-id xmlns:xlink="http://www.w3.org/1999/xlink" xlink:type="simple">urn:lsid:zoobank.org:act:0ABF44CA-EE92-47D2-8864-68409E204BEA</object-id>
                        <object-id xmlns:xlink="http://www.w3.org/1999/xlink" xlink:type="simple">http://species-id.net/wiki/Cahara incisura</object-id>
                    </tp:taxon-name><tp:taxon-authority>Fan &amp; Liu</tp:taxon-authority><tp:taxon-status xmlns:xlink="http://www.w3.org/1999/xlink" xlink:type="simple">sp. n.</tp:taxon-status><xref ref-type="fig" rid="F1">Figs 1a–1b</xref><xref ref-type="fig" rid="F2">, 4</xref><xref ref-type="fig" rid="F3">, 7–8</xref><xref ref-type="fig" rid="F4">, 13–20</xref></tp:nomenclature><tp:treatment-sec sec-type="Type material"><title>Type material.</title><p><bold>Holotype</bold> male, pinned, <bold>CHINA: Sichuan Province:</bold> Mianning County, Liangshan Prefecture, 29. VIII. 2008, Kai DANG leg. <bold>Paratypes</bold>: all pinned, <bold>CHINA: Sichuan Province:</bold> 1 female, same data as holotype; 1 male, with genitalia in a separate microvial, same data as holotype.</p></tp:treatment-sec><tp:treatment-sec sec-type="Diagnosis"><title>Diagnosis.</title><p>Rostrum reaching the middle of 3<sup>rd</sup> sternum, pronotal humeral angles not elevated upwards, apical meeting trend of mandibular plates are all similar to <italic><tp:taxon-name>Cahara tibetana</tp:taxon-name></italic>. But <italic><tp:taxon-name>Cahara tibetana</tp:taxon-name></italic> has a distinct angular process before each eye along the lateral margin of mandibular plate, mandibular plates about equal to or slightly longer than clypeus. While in this new species, mandibular plates are always longer than the clypeus, lateral margins of head sinuate and with no angular process before eye.</p><p><bold>Body size</bold> Male, length 16.0mm, width between humeral angles 8.0mm. Female, length 17.0mm, width between humeral angles 8.5mm.</p></tp:treatment-sec><tp:treatment-sec sec-type="Description"><title>Description.</title><p><bold>Color and puncturing.</bold> Dorsum fuscous, darkly and thickly punctured, with several obscure patches formed by dense punctures: four or five longitudinal strips on the pronotum, five on the scutellum (one short oblique strip near each arcuate callus behind the fovea of scutellar basal angle, one patch on central disk, two short longitudinal stripes at the level of the posterior apices of frena), two or three patches on each corium. Scutellar apex paler and punctures finer. Calli on the anterior disk of pronotum ochraceous with punctures in the middle. Humeral angles piceous, tips a little pale, with several transverse furrows and wrinkles on the dorsal base. Hemelytral membrane fuliginous, except apices of veins paler. Head beneath black, except buccula and one obscure strip behind each antenniferous tubercle ochraceous. Thoracical pleura thickly and darkly punctured, each episternum with an ochraeous, laevigate and arcuate fascia distally. Mesosternum black strips laterally. Legs ochraceous, with irregular brown spots, tibiae paler in the middle third and darker in the apical third, first two tarsal segment and apex of the third one <!--PageBreak-->white dorsally. Ventral abdomen smooth at center, punctures gradually getting denser laterally. Middle third of each laterotergite with a transverse brown impunctate stripe.</p><p><bold>Structure. Head.</bold> Mandibular plates longer than clypeus, apices with meeting trend but still separated, forming an incision before clypeus. Lateral lobes of mandibular plates are found angulate in the male holotype and the female paratype (<xref ref-type="fig" rid="F1">Fig. 1a</xref>), but obtuse in the male paratype (<xref ref-type="fig" rid="F1">Fig. 1b</xref>). Buccula with anterior angle not produced, gradually evanescent posteriorly. Antennae ochraceous, darker to the end, antennomere I paler except each lateral side, base of antennomere IV and basal third of antennomere V stramineous, IV&gt; V&gt;III &gt;II&gt;I in length. Rostrum reaching the middle of 3<sup>rd</sup> sternum, apex of 1<sup>st</sup> segment equal to the posterior end of buccula.</p><p><bold>Thorax.</bold> Pronotum with anterior margin slightly convex in the middle, anterior angle produced laterad, anterolateral margins concave, crenulate along the anterior <!--PageBreak--><!--PageBreak-->half, crenulation getting weaker posteriorly. Humeral angles horn-like, apices obtuse, slightly produced and not elevated upwards. Hemelytral membrane longer than the abdominal end. Peritreme groove shaped according to <xref ref-type="bibr" rid="B7">Kment and Vilímová (2010)</xref>, which is narrow, long, curved, apex rounded, median furrow is well developed in most of its length. A narrow and long carina along the midline of mesosternum.</p><p><bold>Abdomen.</bold> Connexiva exposed broadly, posterior angles sharp and produced. Mesial groove on ventral side not distinct.</p><p><bold>Male genitalia.</bold> Ventral rim of pygophore with two separated processes on both lateral sides. Suspensory apodeme and infoldings of lateral rims developed. Paramere L–shaped, stem with a short basal process, apex of blade obtuse without any distinct process. Phallotheca cylindric, with a mesial process on the base of ventral side. Aedeagus with a pair of dorsal conjunctival processes, sclerotized and fingerlike, a trifurcate membraneous conjunctival lobe, a pair of ventral conjunctival processes, slightly sclerotized. Median penial plates oblong and narrow, about as long as the protrudent vesica.</p><p><bold>Female genitalia.</bold> Paler in color, punctured on gonocoxites I and paratergites VIII, punctures on gonocoxites I finer. Mesial margins of gonocoxites I narrowly black, meeting each other along the basal halves, lateral margins of the fingerlike processes not vertical. Gonocoxite II with a transverse tumescent beam full of setae. Paratergits IX obtuse apically, slightly passing beyond the posterior margin of 8<sup>th</sup> sternum. Paratergites VIII not protrudent apically.</p><fig id="F1" position="float" orientation="portrait"><label>Figures 1–3.</label><caption><p>Heads in dorsal view. <bold>1a–b</bold>. <italic><tp:taxon-name>Cahara incisura</tp:taxon-name></italic> sp. n. (<bold>a</bold> holotype, <bold>b</bold> paratype). <bold>2a–c</bold> <italic><tp:taxon-name>Cahara nodula</tp:taxon-name></italic> sp. n.(<bold>a</bold> holotype, <bold>b</bold> paratype, <bold>c</bold> paratype) <bold>3a–b</bold> <italic><tp:taxon-name>Cahara tibetana</tp:taxon-name></italic> (<bold>a</bold> holotype, <bold>b</bold> allotype). (a.l. apical lobe of mandibular plate, l.l. lateral lobe of mandibular plate).</p></caption><graphic xmlns:xlink="http://www.w3.org/1999/xlink" xlink:href="ZooKeys-319-037-g001.jpg" position="float" orientation="portrait" xlink:type="simple"/></fig><fig id="F2" position="float" orientation="portrait"><label>Figures 4–6.</label><caption><p>Right humeral angles in cephalic view. <bold>4</bold> <italic><tp:taxon-name>Cahara incisura</tp:taxon-name></italic> sp. n. <bold>5</bold> <italic><tp:taxon-name>Cahara nodula</tp:taxon-name></italic> sp. n. <bold>6</bold> <italic><tp:taxon-name>Cahara tibetana</tp:taxon-name></italic>.</p></caption><graphic xmlns:xlink="http://www.w3.org/1999/xlink" xlink:href="ZooKeys-319-037-g002.jpg" position="float" orientation="portrait" xlink:type="simple"/></fig><fig id="F3" position="float" orientation="portrait"><label>Figures 7–12.</label><caption><p><italic><tp:taxon-name>Cahara</tp:taxon-name></italic> spp. <bold>7–8</bold> <italic><tp:taxon-name>Cahara incisura</tp:taxon-name></italic> sp. n., holotype <bold>9–10</bold> <italic><tp:taxon-name>Cahara nodula</tp:taxon-name></italic> sp. n., holotype <bold>11–12</bold> <italic><tp:taxon-name>Cahara tibetana</tp:taxon-name></italic>, allotype.</p></caption><graphic xmlns:xlink="http://www.w3.org/1999/xlink" xlink:href="ZooKeys-319-037-g003.jpg" position="float" orientation="portrait" xlink:type="simple"/></fig><fig id="F4" position="float" orientation="portrait"><label>Figures 13–20.</label><caption><p><italic><tp:taxon-name>Cahara incisura</tp:taxon-name></italic> sp. n. <bold>13–15</bold> Pygophore (<bold>13</bold> ventral view, <bold>14</bold> dorsal view, <bold>15</bold> caudal view) <bold>16–17</bold> Paramere (<bold>16</bold> lateral view, <bold>17</bold> caudal view) <bold>18–19</bold> Aedeagus (<bold>18</bold> lateral view, <bold>19</bold> ventral view) <bold>20</bold> Female genitalia. (bl. blade, b.pl. basal plate, b.pr. basal process, cap.p. capitate process, c.l. conjunctival lobe, d.c.p. dorsal conjunctival process, f.p. fingerlike process, go.I gonocoxite I, go.II gonocoxite II, l.p. left paramere, m.p.p. median penial plate, pa.VIII paratergite VIII, pa.IX paratergite IX, p.t. phallotheca, s.a. suspensory apodeme, s.p. setal patch, st. stem, v. vesica, v.c.p. ventral conjunctival process)</p></caption><graphic xmlns:xlink="http://www.w3.org/1999/xlink" xlink:href="ZooKeys-319-037-g004.jpg" position="float" orientation="portrait" xlink:type="simple"/></fig></tp:treatment-sec><tp:treatment-sec sec-type="Etymology"><title>Etymology.</title><p>The species name, <italic>incisura</italic>, refers to the longer mandibular plates that always leave an incision before clypeus. It’s feminine.</p></tp:treatment-sec><tp:treatment-sec sec-type="Distribution"><title>Distribution.</title><p>Southwest China (Sichuan)</p></tp:treatment-sec><ref-list><ref id="B7"><mixed-citation xmlns:xlink="http://www.w3.org/1999/xlink" xlink:type="simple"><person-group><name name-style="western"><surname>Kment</surname><given-names>P</given-names></name><name name-style="western"><surname>Vilímová</surname><given-names>J</given-names></name></person-group> (<year>2010</year>) <article-title>Thoracic scent efferent system of Pentatomoidea (Hemiptera: Heteroptera): A review of terminology.</article-title><source>Zootaxa</source><volume>2706</volume>: <fpage>1</fpage>–<lpage>77</lpage>. <ext-link ext-link-type="uri" xlink:href="http://www.mapress.com/zootaxa/2010/f/z02706p077f.pdf" xlink:type="simple">http://www.mapress.com/zootaxa/2010/f/z02706p077f.pdf</ext-link></mixed-citation></ref></ref-list></tp:taxon-treatment>
