# Supplementary material for: The genus Cahara Ghauri, 1978 of China (Hemiptera, Heteroptera, Pentatomidae, Halyini) with descriptions of two new species
Source: Zookeys. 2013 Jul 30;(319):37–50. doi: 10.3897/zookeys.319.4275 (PMC3764513; doi:10.3897/zookeys.319.4275)
Supplement: XML Treatment for Cahara nodula [file zookeys.319.4275-treatment3.xml]

<!DOCTYPE tp:taxon-treatment
  PUBLIC "-//TaxonX//DTD Taxonomic Treatment Publishing DTD v0 20100105//EN" "tax-treatment-NSO.dtd">
<tp:taxon-treatment xmlns:tp="http://www.plazi.org/taxpub"><tp:treatment-meta><mixed-citation publication-type="journal"><person-group><name><surname>Fan</surname><given-names>Zhong-hua</given-names></name><name><surname>Liu</surname><given-names>Guo-qing</given-names></name></person-group><article-title>The genus <italic>Cahara</italic> Ghauri, 1978 of China (Hemiptera, Heteroptera, Pentatomidae, Halyini) with descriptions of two new species</article-title><source>Zookeys</source><day>30</day><month>7</month><year>2013</year><volume>2013</volume><issue>319</issue><fpage>37</fpage><lpage>50</lpage><pub-id pub-id-type="doi">10.3897/zookeys.319.4275</pub-id></mixed-citation></tp:treatment-meta><tp:nomenclature><tp:taxon-name>
                        <tp:taxon-name-part taxon-name-part-type="genus">Cahara</tp:taxon-name-part>
                        <tp:taxon-name-part taxon-name-part-type="species">nodula</tp:taxon-name-part>
                        <object-id xmlns:xlink="http://www.w3.org/1999/xlink" xlink:type="simple">urn:lsid:zoobank.org:act:EFEF49E2-14C7-41AF-9901-FB3F60AAC9FE</object-id>
                        <object-id xmlns:xlink="http://www.w3.org/1999/xlink" xlink:type="simple">http://species-id.net/wiki/Cahara_nodula</object-id>
                    </tp:taxon-name><tp:taxon-authority>Fan &amp; Liu</tp:taxon-authority><tp:taxon-status xmlns:xlink="http://www.w3.org/1999/xlink" xlink:type="simple">sp. n.</tp:taxon-status><xref ref-type="fig" rid="F1">Figs 2a–2c</xref><xref ref-type="fig" rid="F2">, 5</xref><xref ref-type="fig" rid="F3">, 9–10</xref><xref ref-type="fig" rid="F5">, 21–28</xref></tp:nomenclature><tp:treatment-sec sec-type="Type material"><title>Type material.</title><p><bold>Holotype</bold> male, pinned, <bold>CHINA: Yunnan Province:</bold> Xiang Mount., 5. VIII. 1979, Huan–guang ZOU leg. <bold>Paratypes</bold>: all pinned, <bold>CHINA: Yunnan Province:</bold> 1 female, same place and collector as holotype, 2. VIII. 1979; 1 female, same place as holotype, 15. VIII. 1979, Zuo–pei LING leg.; 2 males (one with genitalia in a separate microvial), 1 female, Kunming, VII. 1957; 1 female, same data as above except date, IV. 1986; 1 female, same data as above except date, V. 1986; 1 female, same data as above except date, VII. 1986; 1 male, same data as above except date, 17. VI. 1988; 1 male, Anning City, 12. V. 1988, Yun–xu WANG leg.; 1 female, Wushan Town, Mile County, alt. 2000m, 20. V. 1979, Guang–qiang YIN leg.; 1 male, with genitalia in a separate microvial, Santai Village, Dayao County, 13. VI. 1978; 1 female, Dayao County, VIII. 1980; 1 female, Dechang County, VI. 1958; 1 female, Weishan County, 4. VI. 1978; <bold>CHINA: Guizhou Province:</bold> 2 males, Huaxi District, Guiyang City, 23. V. 1987; 1 female, Changming Town, alt. 1050m, 9. IX. 2000, Chuan–ren LI leg.; 1 female, Fanjing Mount., alt. 1300m, 1. VIII. 2001, Wei–bing ZHU leg.</p><!--PageBreak--></tp:treatment-sec><tp:treatment-sec sec-type="Diagnosis"><title>Diagnosis.</title><p>Humeral angles nodular and elevated upwards (<xref ref-type="fig" rid="F2">Fig. 5</xref>), rostrum longer to pass beyond the middle of the 4<sup>th</sup> sternum, mandibular plates without meeting trend apically, 1<sup>st</sup> rostral segment passing beyond the posterior end of buccula, ventral rim of pygophore without any distinct processes (see discussion part).</p></tp:treatment-sec><tp:treatment-sec sec-type="Body size"><title>Body size.</title><p>Male, length 16.0–18.0 mm, width between humeral angles 8.0–8.8 mm. Female, length 19.0–20.0 mm, width between humeral angles 9.0–10.0mm.</p><!--PageBreak--></tp:treatment-sec><tp:treatment-sec sec-type="Description"><title>Description.</title><p><bold>Color and puncturing</bold> Very similar to <italic><tp:taxon-name>Cahara incisura</tp:taxon-name></italic>, but with some differences: Punctures on dorsal head denser, while sparser and finer on the endocorium, pronotum with four or five longitudinal strips, laevigate parts of calli more distinct.</p><p><bold>Stucture. Head.</bold> Mandibular plates about equal to clypeus or slightly longer than clypeus, apices porrect and having not convergent, both apical and lateral lobes obtuse <!--PageBreak-->distally, lateral margins before eye sinuate and without any distinct process. Apex of clypeus broadly exposed (<xref ref-type="fig" rid="F1">Figs 2a–c</xref>). Antennae brown, antennomere I paler, with a longitudinal black strip laterally, apical two third of antennomere IV and apical half of antennomere V black, IV&gt;III≥V&gt;II&gt;I in length. Buccula low, anterior angles pointed and protrudent, outer margins straight. Rostrum with 1<sup>st</sup> joint extending beyond the buccula, apex reaching to the middle of 4<sup>th</sup> sternum.</p><p><bold>Thorax.</bold> Pronotum with anterior half depressed and posterior half tumescent, anterior margin broad, sinuate, slightly convex mesially, anterior angle small, angulate and produced laterad, anterolateral magins crenulate, humeral angles nodular, protrudent, elevated upwards. Scutellum longer than width, basal disk and longitudinal midline tumescent. Meso sternum flat with a mesial narrow carina. Peritreme similar to <italic><tp:taxon-name>Cahara incisura</tp:taxon-name></italic>. Hemelytral corium longer than scutellum, membrane extending beyond the abdominal end.</p><p><bold>Abdomen.</bold> Connexiva exposed, posterior angles pointed and produced. Venter, from 3rd to 6th abdominal sternite, with a mesial shallow groove.</p><p><bold>Male genitalia.</bold> Ventral rim of pygophore V–shaped excavated, sinuate along the margin but without distinct process. Suspensory apodeme and infoldings of lateral rims developed. Paramere L–shaped, stem broad with a small basal process, blade long with an apical process and a basal process, these two processes all directed caudad. Aedeagus with paired sclerotized dorsal conjunctival processes, a trifurcate membranous conjunctival lobe, and a pair of slightly sclerotized ventral conjunctival processes. Median penial plates oblong, apices obtusely angulate. Vesica slim, protrudent.</p><p><bold>Female genitalia.</bold> Outer margins of gonocoxites I black, so are the apical halves of paratergites IX, pratergites VIII thickly punctured. Gonocoxites I strongly sinuate mesially, broadly and distinctly depressed in the middle of the lateral margins so the fingerlike processes bent dorsally and almost vertical. Apices of fingerlike processes reaching the apical third of paratergites IX. Gonocoxite II with a transverse tumescent beam. Paratergite IX base with a short oblique ridge, apex passing a little beyond the posterior margin of 8<sup>th</sup> sternum. Paratergites VIII obtuse distally.</p><fig id="F5" position="float" orientation="portrait"><label>Figures 21–28.</label><caption><p><italic><tp:taxon-name>Cahara nodula</tp:taxon-name></italic> sp. n. <bold>21–23</bold> Pygophore (<bold>21</bold> ventral view, <bold>22</bold> dorsal view, <bold>23</bold> caudal view) <bold>24–25</bold> Paramere (<bold>24</bold> lateral view, <bold>25</bold> caudal view) <bold>26–27</bold> Aedeagus (<bold>26</bold> ventral view, <bold>27</bold> lateral view). <bold>28</bold> Female genitalia.</p></caption><graphic xmlns:xlink="http://www.w3.org/1999/xlink" xlink:href="ZooKeys-319-037-g005.jpg" position="float" orientation="portrait" xlink:type="simple"/></fig></tp:treatment-sec><tp:treatment-sec sec-type="Etymology"><title>Etymology.</title><p>The name, <italic>nodula</italic>, refers to the bulbous, distinct nodular humeral angles of pronotum. It’s feminine.</p></tp:treatment-sec><tp:treatment-sec sec-type="Distribution"><title>Distribution.</title><p>Southwest China (Guizhou, Yunnan)</p></tp:treatment-sec><tp:treatment-sec><!--Section generated to contain objects referenced in tp:taxon-treatment.--><fig id="F1" position="float" orientation="portrait"><label>Figures 1–3.</label><caption><p>Heads in dorsal view. <bold>1a–b</bold>. <italic><tp:taxon-name>Cahara incisura</tp:taxon-name></italic> sp. n. (<bold>a</bold> holotype, <bold>b</bold> paratype). <bold>2a–c</bold> <italic><tp:taxon-name>Cahara nodula</tp:taxon-name></italic> sp. n.(<bold>a</bold> holotype, <bold>b</bold> paratype, <bold>c</bold> paratype) <bold>3a–b</bold> <italic><tp:taxon-name>Cahara tibetana</tp:taxon-name></italic> (<bold>a</bold> holotype, <bold>b</bold> allotype). (a.l. apical lobe of mandibular plate, l.l. lateral lobe of mandibular plate).</p></caption><graphic xmlns:xlink="http://www.w3.org/1999/xlink" xlink:href="ZooKeys-319-037-g001.jpg" position="float" orientation="portrait" xlink:type="simple"/></fig><fig id="F2" position="float" orientation="portrait"><label>Figures 4–6.</label><caption><p>Right humeral angles in cephalic view. <bold>4</bold> <italic><tp:taxon-name>Cahara incisura</tp:taxon-name></italic> sp. n. <bold>5</bold> <italic><tp:taxon-name>Cahara nodula</tp:taxon-name></italic> sp. n. <bold>6</bold> <italic><tp:taxon-name>Cahara tibetana</tp:taxon-name></italic>.</p></caption><graphic xmlns:xlink="http://www.w3.org/1999/xlink" xlink:href="ZooKeys-319-037-g002.jpg" position="float" orientation="portrait" xlink:type="simple"/></fig><fig id="F3" position="float" orientation="portrait"><label>Figures 7–12.</label><caption><p><italic><tp:taxon-name>Cahara</tp:taxon-name></italic> spp. <bold>7–8</bold> <italic><tp:taxon-name>Cahara incisura</tp:taxon-name></italic> sp. n., holotype <bold>9–10</bold> <italic><tp:taxon-name>Cahara nodula</tp:taxon-name></italic> sp. n., holotype <bold>11–12</bold> <italic><tp:taxon-name>Cahara tibetana</tp:taxon-name></italic>, allotype.</p></caption><graphic xmlns:xlink="http://www.w3.org/1999/xlink" xlink:href="ZooKeys-319-037-g003.jpg" position="float" orientation="portrait" xlink:type="simple"/></fig></tp:treatment-sec></tp:taxon-treatment>
