# Supplementary material for: The genus Cahara Ghauri, 1978 of China (Hemiptera, Heteroptera, Pentatomidae, Halyini) with descriptions of two new species
Source: Zookeys. 2013 Jul 30;(319):37–50. doi: 10.3897/zookeys.319.4275 (PMC3764513; doi:10.3897/zookeys.319.4275)
Supplement: XML Treatment for Cahara tibetana [file zookeys.319.4275-treatment4.xml]

<!DOCTYPE tp:taxon-treatment
  PUBLIC "-//TaxonX//DTD Taxonomic Treatment Publishing DTD v0 20100105//EN" "tax-treatment-NSO.dtd">
<tp:taxon-treatment xmlns:tp="http://www.plazi.org/taxpub"><tp:treatment-meta><mixed-citation publication-type="journal"><person-group><name><surname>Fan</surname><given-names>Zhong-hua</given-names></name><name><surname>Liu</surname><given-names>Guo-qing</given-names></name></person-group><article-title>The genus <italic>Cahara</italic> Ghauri, 1978 of China (Hemiptera, Heteroptera, Pentatomidae, Halyini) with descriptions of two new species</article-title><source>Zookeys</source><day>30</day><month>7</month><year>2013</year><volume>2013</volume><issue>319</issue><fpage>37</fpage><lpage>50</lpage><pub-id pub-id-type="doi">10.3897/zookeys.319.4275</pub-id></mixed-citation></tp:treatment-meta><tp:nomenclature><tp:taxon-name>
                        <tp:taxon-name-part taxon-name-part-type="genus">Cahara</tp:taxon-name-part>
                        <tp:taxon-name-part taxon-name-part-type="species">tibetana</tp:taxon-name-part>
                        <object-id xmlns:xlink="http://www.w3.org/1999/xlink" xlink:type="simple">http://species-id.net/wiki/Cahara_tibetana</object-id>
                    </tp:taxon-name><tp:taxon-authority>Zheng &amp; Liu, 1986</tp:taxon-authority><xref ref-type="fig" rid="F1">Figs 3a–b</xref><xref ref-type="fig" rid="F2">, 6</xref><xref ref-type="fig" rid="F3">, 11–12</xref><xref ref-type="fig" rid="F6">, 29–36</xref><tp:nomenclature-citation-list><tp:nomenclature-citation><tp:taxon-name>Cahara tibetana</tp:taxon-name><comment><xref ref-type="bibr" rid="B16">Zheng and Liu 1986</xref>: 163; <xref ref-type="bibr" rid="B11">Rider 2006</xref>: 305; <xref ref-type="bibr" rid="B15">Xu and Zheng 1993</xref>: 18.</comment></tp:nomenclature-citation></tp:nomenclature-citation-list></tp:nomenclature><tp:treatment-sec sec-type="Type material examined"><title>Type material examined.</title><p><bold>Holotype</bold>, male, pinned, with genitalia in a separate microvial, <bold>CHINA: Xizang Autonomous Region</bold>: Chayu County, alt. 1700m, 26. VI. 1978, Fa–sheng LI leg. <bold>Allotype</bold>, 1 female, pinned, same data as holotype.</p><!--PageBreak--></tp:treatment-sec><tp:treatment-sec sec-type="Other material examined"><title>Other material examined.</title><p><bold>CHINA: Xizang Autonomous Region:</bold> 1 female, Dongjiu Nature Reserve, 21. IX. 2007, Fu–min SHI leg.; 1 female, Motuo County, alt. 800m, VIII. 1984.</p><!--PageBreak--></tp:treatment-sec><tp:treatment-sec sec-type="Diagnosis"><title>Diagnosis.</title><p>See diagnosis of <italic><tp:taxon-name>Cahara incisura</tp:taxon-name></italic> sp. n. Besides, in this species, two processes on the ventral rim of pygophore connected basally, suspensory apodeme longer than those in the other two species, stem of paramere broad with two lateral margins not parallel. Gonocoxites I depressed along the lateral margin and fingerlike processes bent dorsally like <italic><tp:taxon-name>Cahara nodula</tp:taxon-name></italic>, but the transverse tumescent beam of gonocoxite II shorter in this species.</p></tp:treatment-sec><tp:treatment-sec sec-type="Distribution"><title>Distribution.</title><p>Southwest China (Xizang)</p><fig id="F6" position="float" orientation="portrait"><label>Figures 29–36.</label><caption><p><italic><tp:taxon-name>Cahara tibetana</tp:taxon-name></italic> Zheng &amp; Liu. <bold>29–31</bold> Pygophore (<bold>29</bold> ventral view, <bold>30</bold> dorsal view, <bold>31</bold> caudal view) <bold>32–33</bold> Paramere (<bold>32</bold> lateral view, <bold>33</bold> caudal view) <bold>34–35</bold> Aedeagus (<bold>34</bold> ventral view, <bold>35</bold> lateral view) <bold>36</bold> Female genitalia.</p></caption><graphic xmlns:xlink="http://www.w3.org/1999/xlink" xlink:href="ZooKeys-319-037-g006.jpg" position="float" orientation="portrait" xlink:type="simple"/></fig></tp:treatment-sec><tp:treatment-sec><!--Section generated to contain objects referenced in tp:taxon-treatment.--><fig id="F1" position="float" orientation="portrait"><label>Figures 1–3.</label><caption><p>Heads in dorsal view. <bold>1a–b</bold>. <italic><tp:taxon-name>Cahara incisura</tp:taxon-name></italic> sp. n. (<bold>a</bold> holotype, <bold>b</bold> paratype). <bold>2a–c</bold> <italic><tp:taxon-name>Cahara nodula</tp:taxon-name></italic> sp. n.(<bold>a</bold> holotype, <bold>b</bold> paratype, <bold>c</bold> paratype) <bold>3a–b</bold> <italic><tp:taxon-name>Cahara tibetana</tp:taxon-name></italic> (<bold>a</bold> holotype, <bold>b</bold> allotype). (a.l. apical lobe of mandibular plate, l.l. lateral lobe of mandibular plate).</p></caption><graphic xmlns:xlink="http://www.w3.org/1999/xlink" xlink:href="ZooKeys-319-037-g001.jpg" position="float" orientation="portrait" xlink:type="simple"/></fig><fig id="F2" position="float" orientation="portrait"><label>Figures 4–6.</label><caption><p>Right humeral angles in cephalic view. <bold>4</bold> <italic><tp:taxon-name>Cahara incisura</tp:taxon-name></italic> sp. n. <bold>5</bold> <italic><tp:taxon-name>Cahara nodula</tp:taxon-name></italic> sp. n. <bold>6</bold> <italic><tp:taxon-name>Cahara tibetana</tp:taxon-name></italic>.</p></caption><graphic xmlns:xlink="http://www.w3.org/1999/xlink" xlink:href="ZooKeys-319-037-g002.jpg" position="float" orientation="portrait" xlink:type="simple"/></fig><fig id="F3" position="float" orientation="portrait"><label>Figures 7–12.</label><caption><p><italic><tp:taxon-name>Cahara</tp:taxon-name></italic> spp. <bold>7–8</bold> <italic><tp:taxon-name>Cahara incisura</tp:taxon-name></italic> sp. n., holotype <bold>9–10</bold> <italic><tp:taxon-name>Cahara nodula</tp:taxon-name></italic> sp. n., holotype <bold>11–12</bold> <italic><tp:taxon-name>Cahara tibetana</tp:taxon-name></italic>, allotype.</p></caption><graphic xmlns:xlink="http://www.w3.org/1999/xlink" xlink:href="ZooKeys-319-037-g003.jpg" position="float" orientation="portrait" xlink:type="simple"/></fig></tp:treatment-sec><ref-list><ref id="B16"><mixed-citation xmlns:xlink="http://www.w3.org/1999/xlink" xlink:type="simple"><person-group><name name-style="western"><surname>Zheng</surname><given-names>LY</given-names></name><name name-style="western"><surname>Liu</surname><given-names>GQ</given-names></name></person-group> (<year>1986</year>) <article-title>New records and a new species of Halyini from China (Heteroptera: Pentatomidae).</article-title><source>Acta Scientiarum Naturalium Universitatis Nan Kaiensis</source><volume>2</volume> (<issue>2</issue>): <fpage>160</fpage>-<lpage>164</lpage>.</mixed-citation></ref><ref id="B11"><mixed-citation xmlns:xlink="http://www.w3.org/1999/xlink" xlink:type="simple"><person-group><name name-style="western"><surname>Rider</surname><given-names>DA</given-names></name></person-group> (<year>2006</year>) <article-title>Family Pentatomidae.</article-title> In: <person-group><name name-style="western"><surname>Aukema</surname><given-names>B</given-names></name><name name-style="western"><surname>Rieger</surname><given-names>C</given-names></name></person-group> (<role>Eds</role>). <issue-title>Catalogue of the Heteroptera of the Palaearctic Region, Vol. 5.</issue-title><source>The Netherlands Entomological Society, Amsterdam</source>: <fpage>233</fpage>-<lpage>402</lpage>.</mixed-citation></ref><ref id="B15"><mixed-citation xmlns:xlink="http://www.w3.org/1999/xlink" xlink:type="simple"><person-group><name name-style="western"><surname>Xu</surname><given-names>ZQ</given-names></name><name name-style="western"><surname>Zheng</surname><given-names>LY</given-names></name></person-group> (<year>1993</year>) <article-title>A phylogenetic study of the <italic>Dalpada</italic>-group (Hemiptera: Pentatomidae).</article-title><source>Entomotaxonomia</source><volume>15</volume> (<issue>1</issue>): <fpage>17</fpage>–<lpage>28</lpage>. <ext-link ext-link-type="uri" xlink:href="http://lib.cqvip.com/qk/96329X/199301/1111530.html" xlink:type="simple">http://lib.cqvip.com/qk/96329X/199301/1111530.html</ext-link></mixed-citation></ref></ref-list></tp:taxon-treatment>
